# Supplementary material for: Development of Variable Charge Cationic Hydrogel Particles with Potential Application in the Removal of Amoxicillin and Sulfamethoxazole from Water
Source: Gels. 2024 Nov 23;10(12):760. doi: 10.3390/gels10120760 (PMC11675227; doi:10.3390/gels10120760)
Supplement: Supplementary file 1 [file gels-10-00760-s001.zip]

Archive with 1 entries (1 files):
- gels-3282699-supplementary.pdf
